# Supplementary material for: Impact of AKT1 on cell invasion and radiosensitivity in a triple negative breast cancer cell line developing brain metastasis
Source: Front Oncol. 2023 Jul 6;13:1129682. doi: 10.3389/fonc.2023.1129682 (PMC10358765; doi:10.3389/fonc.2023.1129682)
Supplement: Supplementary Table 1 — Genetic alteration in AKT1 knockout MDA-MB-231BR breast cancer cell lines using Whole-genome sequencing (WGS). Both MDA-MB-231BR AKT1_KO clones (AKT1_e4_#5_C1 and AKT1_e4_#5_G4) were affected by frame-shift mutations. The clone AKT1_KO_G4 showed a more pronounced somatic alteration compared to the clone AKT1_KO_C1. [file Table_1.xlsx]

## Sheet: Supplementary Table 1
Supplementary Table 1: Genetic alteration in AKT1 knockout MDA-MB-231BR breast cancer cell lines using Whole-genome sequencing (WGS)
CLONE	Gene	Chr Location	Consequence	cDNA_position	CDS_position	Protein_position	Amino_acids	Codons
AKT1_e4_#5_C1	AKT1	14:104780138	frameshift_variant	1606	125	42	P/X	cCg/cg
AKT1_e4_#5_C1	AKT1	14:104780138	frameshift_variant	1606	125	42	P/PX	cCg/cCCg
AKT1_e4_#5_G4	AKT1	14:104780122-104780146	frameshift_variant	1598-1622	117-141	39-47	KERPQDVDQ/X	aaGGAGCGGCCGCAGGATGTGGACCAA/aa
AKT1_e4_#5_G4	AKT1	14:104780139-104780140	frameshift_variant	1604-1605	123-124	41-42	RP/RX	cgGCcg/cgcg
