# Supplementary material for: Impact of AKT1 on cell invasion and radiosensitivity in a triple negative breast cancer cell line developing brain metastasis
Source: Front Oncol. 2023 Jul 6;13:1129682. doi: 10.3389/fonc.2023.1129682 (PMC10358765; doi:10.3389/fonc.2023.1129682)
Supplement: Supplementary Table 2 — Analysis of genomic sequence variants in AKT1 knockout MDA-MB-231BR breast cancer cell lines. Genomic sequence variants were identified after excluding variants (SNPs and Indels) in AKT1_KO clones and the corresponding MDA-MB-231BR Ctrl cells. 118 (corresponding to 83 genes) and 123 (corresponding to 83 genes) genomic variants were found in AKT1_KO_C1- and AKT1_KO_G4-clone, respectively. [file Table_2.xlsx]

## Sheet: Supplementary Table 2
Supplementary Table 2: Analysis of genomic sequence variants in AKT1 knockout MDA-MB-231BR breast cancer cell lines
CLONE	VARIANT DESCRIPTION
	Gene	SYMBOL	Consequence	Protein_position	Amino_acids	Codons	Existing_variation	IMPACT	SIFT	PolyPhen
AKT1_KO_C1 clone	ENSG00000187545	PRAMEF10	missense_variant	336	N/H	Aat/Cat	rs2637920	MODERATE	tolerated	benign
AKT1_KO_C1 clone	ENSG00000204510	PRAMEF7	missense_variant	440	L/P	cTg/cCg	rs1832597	MODERATE	deleterious	benign
AKT1_KO_C1 clone	ENSG00000279804	PRAMEF18	missense_variant	41	V/M	Gtg/Atg	rs71233469,COSV70651121	MODERATE	tolerated	benign
AKT1_KO_C1 clone	ENSG00000237700	PRAMEF33	missense_variant	301	S/C	Agt/Tgt	rs1553168356,COSV71184617	MODERATE	tolerated	benign
AKT1_KO_C1 clone	ENSG00000237700	PRAMEF33	missense_variant	302	D/H	Gat/Cat	rs4661499,COSV71184631	MODERATE	tolerated	benign
AKT1_KO_C1 clone	ENSG00000134697	GNL2	missense_variant	84	T/K	aCa/aAa	-	MODERATE	deleterious	probably_damaging
AKT1_KO_C1 clone	ENSG00000116641	DOCK7	missense_variant	1006	Q/H	caA/caT	-	MODERATE	tolerated	benign
AKT1_KO_C1 clone	ENSG00000273136	NBPF26	missense_variant	445	L/R	cTg/cGg	rs1159820458	MODERATE	tolerated	benign
AKT1_KO_C1 clone	ENSG00000197915	HRNR	missense_variant	2764	A/S	Gct/Tct	rs79936636	MODERATE	tolerated	benign
AKT1_KO_C1 clone	ENSG00000143631	FLG	missense_variant	1252	V/M	Gtg/Atg	rs199918719	MODERATE	tolerated	benign
AKT1_KO_C1 clone	ENSG00000185499	MUC1	missense_variant	664	T/S	aCc/aGc	-	MODERATE	tolerated	unknown
AKT1_KO_C1 clone	ENSG00000185499	MUC1	missense_variant	663	D/E	gaC/gaG	rs1478173846	MODERATE	tolerated	unknown
AKT1_KO_C1 clone	ENSG00000185499	MUC1	missense_variant	590	Y/S	tAc/tCc	rs1256326671	MODERATE	tolerated	unknown
AKT1_KO_C1 clone	ENSG00000155816	FMN2	missense_variant	1148	R/G	Aga/Gga	rs12732924,COSV60415745	MODERATE	tolerated_low_confidence	benign
AKT1_KO_C1 clone	ENSG00000196539	OR2T3	missense_variant	132	C/Y	tGc/tAc	rs148025314,COSV62081967	MODERATE	deleterious	probably_damaging
AKT1_KO_C1 clone	ENSG00000177951	BET1L	missense_variant	106	T/A	Act/Gct	rs199807399,COSV99067098	MODERATE	tolerated_low_confidence	benign
AKT1_KO_C1 clone	ENSG00000184956	MUC6	missense_variant	1978	F/I	Ttc/Atc	rs35469308,COSV70132623	MODERATE	tolerated_low_confidence	benign
AKT1_KO_C1 clone	ENSG00000184956	MUC6	missense_variant	1673	L/P	cTg/cCg	rs36101709,COSV70132812	MODERATE	tolerated	benign
AKT1_KO_C1 clone	ENSG00000205869	KRTAP5-1	missense_variant	166	A/G	gCc/gGc	rs59007122,COSV66298656,COSV66298933	MODERATE	tolerated_low_confidence	benign
AKT1_KO_C1 clone	ENSG00000285562	AC090099.2	splice_donor_variant,non_coding_transcript_exon_variant,intron_variant	-	-	-	rs368167831	HIGH	-	-
AKT1_KO_C1 clone	ENSG00000177103	DSCAML1	missense_variant	51	P/T	Cct/Act	-	MODERATE	tolerated_low_confidence	possibly_damaging
AKT1_KO_C1 clone	ENSG00000284680	OR8B2	missense_variant	273	S/F	tCt/tTt	rs503220,COSV66664415	MODERATE	deleterious_low_confidence	probably_damaging
AKT1_k.o._C1 clone	ENSG00000284609	OR8B3	missense_variant	34	V/I	Gtc/Atc	rs77374761,COSV63541489	MODERATE	tolerated_low_confidence	benign
AKT1_KO_C1 clone	ENSG00000139187	KLRG1	splice_donor_variant,non_coding_transcript_exon_variant,intron_variant	-	-	-	-	HIGH	-	-
AKT1_KO_C1 clone	ENSG00000256436	TAS2R31	missense_variant	98	L/P	cTt/cCt	rs73049067,COSV66829724	MODERATE	deleterious	possibly_damaging
AKT1_KO_C1 clone	ENSG00000230657	PRB4	missense_variant	122	R/G	Aga/Gga	rs11054244,COSV54394978	MODERATE	tolerated_low_confidence	benign
AKT1_KO_C1 clone	ENSG00000255398	HCAR3	missense_variant	317	I/M	atA/atG	rs116821988,COSV63670935	MODERATE	tolerated	benign
AKT1_KO_C1 clone	ENSG00000168398	BDKRB2	missense_variant	348	Q/H	caG/caT	COSV100021232	MODERATE	tolerated	benign
AKT1_KO_C1 clone	ENSG00000142208	AKT1	frameshift_variant	42	P/X	cCg/cg	-	HIGH	-	-
AKT1_KO_C1 clone	ENSG00000142208	AKT1	frameshift_variant	42	P/PX	cCg/cCCg	-	HIGH	-	-
AKT1_KO_C1 clone	ENSG00000230031	POTEB2	missense_variant	106	L/P	cTc/cCc	-	MODERATE	deleterious	probably_damaging
AKT1_KO_C1 clone	ENSG00000174450	GOLGA6L2	missense_variant	531	K/E	Aag/Gag	rs75983100,COSV61473175	MODERATE	tolerated_low_confidence	benign
AKT1_KO_C1 clone	ENSG00000215252	GOLGA8B	missense_variant	482	K/N	aaA/aaC	rs140393253	MODERATE	tolerated	benign
AKT1_KO_C1 clone	ENSG00000138615	CILP	missense_variant	439	G/R	Ggg/Cgg	-	MODERATE	deleterious	probably_damaging
AKT1_KO_C1 clone	ENSG00000103599	IQCH	stop_gained	29	L/*	tTa/tAa	-	HIGH	-	-
AKT1_KO_C1 clone	ENSG00000278662	GOLGA6L10	missense_variant	385	R/W	Cgg/Tgg	rs756748124	MODERATE	deleterious	benign
AKT1_KO_C1 clone	ENSG00000278662	GOLGA6L10	missense_variant	293	C/Y	tGt/tAt	rs769163443	MODERATE	tolerated	benign
AKT1_KO_C1 clone	ENSG00000278662	GOLGA6L10	missense_variant	293	C/R	Tgt/Cgt	rs201566990	MODERATE	tolerated	benign
AKT1_KO_C1 clone	ENSG00000278662	GOLGA6L10	missense_variant	287	E/V	gAa/gTa	rs772150450	MODERATE	deleterious	benign
AKT1_KO_C1 clone	ENSG00000188095	MESP2	inframe_deletion	179-182	GQGQ/-	GGGCAGGGGCAA/-	rs397507446	MODERATE	-	-
AKT1_KO_C1 clone	ENSG00000205629	LCMT1	missense_variant,NMD_transcript_variant	72	V/I	Gtc/Atc	rs11861481,COSV66724731	MODERATE	tolerated_low_confidence	benign
AKT1_KO_C1 clone	ENSG00000179588	ZFPM1	frameshift_variant	445	P/X	ccT/cc	rs67322929,COSV60319495	HIGH	-	-
AKT1_KO_C1 clone	ENSG00000179588	ZFPM1	inframe_deletion	446-447	LA/P	cTGGcc/ccc	rs67873604,COSV60319502	MODERATE	-	-
AKT1_KO_C1 clone	ENSG00000185561	TLCD2	missense_variant	236	P/S	Cct/Tct	-	MODERATE	tolerated	benign
AKT1_KO_C1 clone	ENSG00000129219	PLD2	missense_variant	749	V/I	Gtc/Atc	rs372926521,COSV54009396,COSV99562827	MODERATE	tolerated	benign
AKT1_KO_C1 clone	ENSG00000007174	DNAH9	missense_variant	1598	R/K	aGg/aAg	COSV52332059	MODERATE	deleterious	probably_damaging
AKT1_KO_C1 clone	ENSG00000271503	CCL5	missense_variant	6	A/V	gCa/gTa	-	MODERATE	tolerated_low_confidence	possibly_damaging
AKT1_KO_C1 clone	ENSG00000188581	KRTAP1-1	missense_variant	11	F/Y	tTt/tAt	rs768488910,COSV60398084	MODERATE	tolerated	possibly_damaging
AKT1_KO_C1 clone	ENSG00000241241	KRTAP4-16	missense_variant	173	V/L	Gtt/Ctt	rs543735212,COSV100417706	MODERATE	tolerated_low_confidence	unknown
AKT1_KO_C1 clone	ENSG00000241241	KRTAP4-16	frameshift_variant	171	P/LPX	cca/cTTCCCca	rs748086880	HIGH	-	-
AKT1_KO_C1 clone	ENSG00000241241	KRTAP4-16	frameshift_variant	171	P/LPHPFPSLPX	cca/cTTCCCCACCCCTTCCCCTCCCTTCCCca	rs1555580423	HIGH	-	-
AKT1_KO_C1 clone	ENSG00000198443	KRTAP4-1	missense_variant	99	M/V	Atg/Gtg	rs483929,COSV66648785	MODERATE	tolerated	benign
AKT1_KO_C1 clone	ENSG00000198443	KRTAP4-1	missense_variant	94	H/R	cAc/cGc	rs483893,COSV66648790	MODERATE	tolerated	benign
AKT1_KO_C1 clone	ENSG00000130856	ZNF236	missense_variant	215	T/M	aCg/aTg	rs765449044	MODERATE	deleterious	probably_damaging
AKT1_KO_C1 clone	ENSG00000141965	FEM1A	missense_variant	71	G/S	Ggt/Agt	-	MODERATE	tolerated	benign
AKT1_KO_C1 clone	ENSG00000229676	ZNF492	missense_variant	451	Y/C	tAt/tGt	rs1835997,COSV71761653	MODERATE	tolerated	benign
AKT1_KO_C1 clone	ENSG00000161640	SIGLEC11	missense_variant	345	Q/R	cAa/cGa	rs364111,COSV70222106	MODERATE	tolerated	benign
AKT1_KO_C1 clone	ENSG00000268864	AC011487.2	splice_acceptor_variant,non_coding_transcript_exon_variant,intron_variant	-	-	-	rs1568574718	HIGH	-	-
AKT1_KO_C1 clone	ENSG00000204577	LILRB3	missense_variant	573	S/P	Tca/Cca	rs117030367,COSV54430050	MODERATE	tolerated	benign
AKT1_KO_C1 clone	ENSG00000204577	LILRB3	missense_variant	300	H/Y	Cac/Tac	rs765224830	MODERATE	tolerated	benign
AKT1_KO_C1 clone	ENSG00000223638	RFPL4A	missense_variant	137	A/T	Gcc/Acc	rs2616963,COSV70455028	MODERATE	tolerated	benign
AKT1_KO_C1 clone	ENSG00000196912	ANKRD36B	missense_variant	1223	N/T	aAt/aCt	rs538343994,COSV51529766	MODERATE	deleterious	benign
AKT1_KO_C1 clone	ENSG00000196604	POTEF	missense_variant	169	Q/K	Cag/Aag	rs4462745,COSV62541013	MODERATE	tolerated_low_confidence	benign
AKT1_KO_C1 clone	ENSG00000196834	POTEI	missense_variant	1039	V/M	Gtg/Atg	rs4850284,COSV71576055	MODERATE	deleterious_low_confidence	probably_damaging
AKT1_KO_C1 clone	ENSG00000222038	POTEJ	missense_variant	397	S/T	aGt/aCt	rs202134345,COSV68639345	MODERATE	tolerated_low_confidence	benign
AKT1_KO_C1 clone	ENSG00000188219	POTEE	missense_variant	444	N/D	Aat/Gat	rs1290090827,COSV58235662	MODERATE	tolerated_low_confidence	benign
AKT1_KO_C1 clone	ENSG00000188219	POTEE	missense_variant	816	R/H	cGc/cAc	rs11546936,COSV58226007	MODERATE	tolerated_low_confidence	probably_damaging
AKT1_KO_C1 clone	ENSG00000198053	SIRPA	missense_variant	44	L/S	tTg/tCg	rs143735290,COSV61536515	MODERATE	tolerated	benign
AKT1_KO_C1 clone	ENSG00000198053	SIRPA	inframe_deletion	129-130	PD/P	ccCGAt/cct	rs139878822,COSV61536307	MODERATE	-	-
AKT1_KO_C1 clone	ENSG00000198053	SIRPA	missense_variant	132	V/M	Gtg/Atg	rs115287948,COSV61536525	MODERATE	tolerated	benign
AKT1_KO_C1 clone	ENSG00000124140	SLC12A5	frameshift_variant	85	G/X	ggA/gg	rs1212274007	HIGH	-	-
AKT1_KO_C1 clone	ENSG00000124140	SLC12A5	frameshift_variant	86-91	RGGGGR/RX	agAGGAGGAGGAGGAAga/agga	rs1458558604	HIGH	-	-
AKT1_KO_C1 clone	ENSG00000178026	LRRC75B	missense_variant,NMD_transcript_variant	62	G/E	gGa/gAa	-	MODERATE	deleterious_low_confidence	possibly_damaging
AKT1_KO_C1 clone	ENSG00000114547	ROPN1B	splice_acceptor_variant	-	-	-	rs111297192,COSV52542450	HIGH	-	-
AKT1_KO_C1 clone	ENSG00000145113	MUC4	missense_variant	4112	P/T	Cct/Act	rs200320052,COSV57763497	MODERATE	deleterious_low_confidence	possibly_damaging
AKT1_KO_C1 clone	ENSG00000145113	MUC4	missense_variant	4018	P/H	cCt/cAt	rs74573747,COSV57771873	MODERATE	deleterious_low_confidence	possibly_damaging
AKT1_KO_C1 clone	ENSG00000145113	MUC4	missense_variant	3744	P/S	Cct/Tct	rs200315207,COSV57766208	MODERATE	tolerated_low_confidence	possibly_damaging
AKT1_KO_C1 clone	ENSG00000145113	MUC4	missense_variant	3318	A/T	Gct/Act	rs62282475,COSV57763293,COSV57764172	MODERATE	tolerated_low_confidence	possibly_damaging
AKT1_KO_C1 clone	ENSG00000145113	MUC4	missense_variant	3317	D/E	gaC/gaG	rs971718665,COSV57764177	MODERATE	tolerated_low_confidence	benign
AKT1_KO_C1 clone	ENSG00000145113	MUC4	missense_variant	3264	S/P	Tct/Cct	rs75309583,COSV57762719	MODERATE	tolerated_low_confidence	benign
AKT1_KO_C1 clone	ENSG00000145113	MUC4	missense_variant	3261	D/E	gaC/gaG	rs796595385,COSV57762725	MODERATE	tolerated_low_confidence	benign
AKT1_KO_C1 clone	ENSG00000145113	MUC4	missense_variant	2350	A/T	Gcc/Acc	rs78846267,COSV62128486	MODERATE	tolerated_low_confidence	possibly_damaging
AKT1_KO_C1 clone	ENSG00000145113	MUC4	missense_variant	1449	A/V	gCa/gTa	rs199800263,COSV62127873	MODERATE	tolerated_low_confidence	possibly_damaging
AKT1_KO_C1 clone	ENSG00000249104	USP17L17	missense_variant	412	H/Y	Cac/Tac	rs796976574,COSV72435029	MODERATE	tolerated	possibly_damaging
AKT1_KO_C1 clone	ENSG00000069020	MAST4	missense_variant	781	V/M	Gtg/Atg	rs763416280,COSV55114987,COSV55117459	MODERATE	deleterious	probably_damaging
AKT1_KO_C1 clone	ENSG00000272674	PCDHB16	missense_variant	525	Q/R	cAg/cGg	rs17844651	MODERATE	tolerated_low_confidence	benign
AKT1_KO_C1 clone	ENSG00000272674	PCDHB16	missense_variant	526	A/D	gCt/gAt	rs17844652	MODERATE	deleterious_low_confidence	benign
AKT1_KO_C1 clone	ENSG00000204544	MUC21	missense_variant	139	D/E	gaC/gaG	rs9262324,COSV66220114	MODERATE	tolerated	benign
AKT1_KO_C1 clone	ENSG00000198502	HLA-DRB5	missense_variant	57	H/L	cAc/cTc	rs200298678	MODERATE	tolerated	benign
AKT1_KO_C1 clone	ENSG00000198502	HLA-DRB5	missense_variant	57	H/N	Cac/Aac	rs142793258,COSV66612467	MODERATE	tolerated	benign
AKT1_KO_C1 clone	ENSG00000112818	MEP1A	missense_variant	497	V/L	Gta/Tta	rs2274658,CM1311283,COSV57918913	MODERATE	tolerated	benign
AKT1_KO_C1 clone	ENSG00000106031	HOXA13	missense_variant	50	A/P	Gct/Cct	-	MODERATE	tolerated_low_confidence	benign
AKT1_KO_C1 clone	ENSG00000146839	ZAN	missense_variant	117	V/M	Gtg/Atg	-	MODERATE	deleterious	probably_damaging
AKT1_KO_C1 clone	ENSG00000169894	MUC3A	missense_variant	1850	T/A	Aca/Gca	rs1424471008	MODERATE	deleterious_low_confidence	unknown
AKT1_KO_C1 clone	ENSG00000169894	MUC3A	missense_variant	2509	F/L	Ttt/Ctt	rs73398732,COSV60213977	MODERATE	tolerated_low_confidence	unknown
AKT1_KO_C1 clone	ENSG00000169894	MUC3A	missense_variant	2518	T/S	aCc/aGc	rs78826835,COSV60213047	MODERATE	tolerated_low_confidence	unknown
AKT1_KO_C1 clone	ENSG00000169894	MUC3A	missense_variant	2821	I/M	atC/atG	rs73714255,COSV60215388	MODERATE	tolerated_low_confidence	benign
AKT1_KO_C1 clone	ENSG00000169894	MUC3A	missense_variant	2826	T/A	Act/Gct	rs75597914,COSV60209705	MODERATE	tolerated_low_confidence	benign
AKT1_KO_C1 clone	ENSG00000169894	MUC3A	missense_variant	2828	Y/H	Tat/Cat	rs73714257,COSV60209723	MODERATE	tolerated_low_confidence	benign
AKT1_KO_C1 clone	ENSG00000205277	MUC12	missense_variant	1220	R/C	Cgc/Tgc	rs199836803,COSV65183410	MODERATE	tolerated	possibly_damaging
AKT1_KO_C1 clone	ENSG00000205277	MUC12	missense_variant	1325	H/R	cAt/cGt	rs201218466,COSV65192697	MODERATE	tolerated	benign
AKT1_KO_C1 clone	ENSG00000205277	MUC12	missense_variant	2710	T/P	Acc/Ccc	rs772459435,COSV65183966	MODERATE	deleterious	possibly_damaging
AKT1_KO_C1 clone	ENSG00000105808	RASA4	missense_variant	606	T/M	aCg/aTg	rs866617048,COSV53550411	MODERATE	tolerated	possibly_damaging
AKT1_KO_C1 clone	ENSG00000105989	WNT2	missense_variant	177	R/W	Agg/Tgg	-	MODERATE	deleterious	probably_damaging
AKT1_KO_C1 clone	ENSG00000275896	PRSS2	missense_variant	103	N/Y	Aat/Tat	rs755933499	MODERATE	tolerated	possibly_damaging
AKT1_KO_C1 clone	ENSG00000285765	FAM90A23P	missense_variant	225	V/M	Gtg/Atg	rs1367759022	MODERATE	tolerated	possibly_damaging
AKT1_KO_C1 clone	ENSG00000285814	FAM90A14P	missense_variant	172	E/A	gAa/gCa	rs760757539	MODERATE	tolerated	benign
AKT1_KO_C1 clone	ENSG00000186572	DEFB107A	missense_variant	9	V/F	Gtc/Ttc	rs2246582,COSV58604061	MODERATE	tolerated_low_confidence	benign
AKT1_KO_C1 clone	ENSG00000164741	DLC1	splice_donor_variant,coding_sequence_variant,intron_variant	1245-?	-	-	-	HIGH	-	-
AKT1_KO_C1 clone	ENSG00000169398	PTK2	splice_donor_variant	-	-	-	-	HIGH	-	-
AKT1_KO_C1 clone	ENSG00000178445	GLDC	missense_variant	20	R/P	cGc/cCc	-	MODERATE	tolerated_low_confidence	benign
AKT1_KO_C1 clone	ENSG00000183148	ANKRD20A2P	missense_variant	483	V/L	Gtt/Ctt	rs1389088525,COSV66463923	MODERATE	tolerated	benign
AKT1_KO_C1 clone	ENSG00000004848	ARX	missense_variant	124	E/G	gAg/gGg	-	MODERATE	tolerated_low_confidence	benign
AKT1_KO_C1 clone	ENSG00000196440	ARMCX4	protein_altering_variant	1814	G/EAR	ggg/gAGGCTCgg	rs1257976412	MODERATE	-	-
AKT1_KO_C1 clone	ENSG00000198932	GPRASP1	stop_gained	682	E/*	Gaa/Taa	-	HIGH	-	-
AKT1_KO_C1 clone	ENSG00000175718	RBMXL3	inframe_insertion	393	R/RGRPPNAHSG	aga/aGAGGCCGCCCGCCCAACGCCCACAGCGga	-	MODERATE	-	-
AKT1_KO_C1 clone	ENSG00000175556	LONRF3	missense_variant	143	A/G	gCc/gGc	-	MODERATE	tolerated	benign
AKT1_KO_C1 clone	ENSG00000189420	ZFP92	missense_variant	112	D/G	gAt/gGt	-	MODERATE	tolerated	benign
AKT1_KO_G4 clone	ENSG00000232423	PRAMEF6	missense_variant	133	T/K	aCa/aAa	rs2153358	MODERATE	tolerated	benign
AKT1_KO_G4 clone	ENSG00000219481	NBPF1	missense_variant	96	K/E	Aaa/Gaa	rs202151903,COSV67428961	MODERATE	tolerated	possibly_damaging
AKT1_KO_G4 clone	ENSG00000075151	EIF4G3	inframe_insertion	81	A/AAG	gca/gcGGCGGGa	-	MODERATE	-	-
AKT1_KO_G4 clone	ENSG00000198754	OXCT2	missense_variant	38	L/P	cTc/cCc	rs2636342	MODERATE	tolerated	benign
AKT1_KO_G4 clone	ENSG00000271425	NBPF10	missense_variant	3595	R/H	cGt/cAt	rs374175846	MODERATE	tolerated	benign
AKT1_KO_G4 clone	ENSG00000270629	NBPF14	missense_variant	319	S/A	Tcc/Gcc	rs1325774646	MODERATE	tolerated	benign
AKT1_KO_G4 clone	ENSG00000159450	TCHH	missense_variant	1098	P/R	cCg/cGg	rs201862078,COSV64275662	MODERATE	deleterious_low_confidence	benign
AKT1_KO_G4 clone	ENSG00000197915	HRNR	missense_variant	1599	G/S	Ggc/Agc	rs755424581,COSV64257418	MODERATE	tolerated	benign
AKT1_KO_G4 clone	ENSG00000163395	IGFN1	missense_variant	1635	K/E	Aag/Gag	rs6678538,COSV55165364	MODERATE	tolerated_low_confidence	unknown
AKT1_KO_G4 clone	ENSG00000163395	IGFN1	missense_variant	1677	N/D	Aat/Gat	rs1722732,COSV55167830	MODERATE	tolerated_low_confidence	unknown
AKT1_KO_G4 clone	ENSG00000163395	IGFN1	missense_variant	1683	G/R	Gga/Aga	rs199816935,COSV55166820	MODERATE	tolerated_low_confidence	unknown
AKT1_KO_G4 clone	ENSG00000076356	PLXNA2	missense_variant	31	P/S	Cca/Tca	rs149664316	MODERATE	tolerated_low_confidence	benign
AKT1_KO_G4 clone	ENSG00000177462	OR2T8	missense_variant	179	T/A	Acc/Gcc	rs4584426,COSV60661255	MODERATE	tolerated	benign
AKT1_KO_G4 clone	ENSG00000182783	OR2T29	missense_variant	61	S/T	aGc/aCc	rs9439336,COSV60771167	MODERATE	tolerated	benign
AKT1_KO_G4 clone	ENSG00000165633	VSTM4	missense_variant	9	A/G	gCc/gGc	-	MODERATE	tolerated	benign
AKT1_KO_G4 clone	ENSG00000188076	SCGB1C1	missense_variant	5	R/C	Cgt/Tgt	rs7951297,COSV57292562	MODERATE	tolerated	benign
AKT1_KO_G4 clone	ENSG00000117983	MUC5B	missense_variant	2211	R/P	cGc/cCc	rs137973688,COSV71589895	MODERATE	tolerated	benign
AKT1_KO_G4 clone	ENSG00000117983	MUC5B	missense_variant	2869	M/T	aTg/aCg	rs80150964,COSV71589827	MODERATE	tolerated	benign
AKT1_KO_G4 clone	ENSG00000205869	KRTAP5-1	inframe_insertion	192	G/GSKGGCGSCGGCKGGCGSCGG	gga/ggCTCCAAGGGGGGCTGTGGCTCCTGTGGAGGCTGCAAGGGGGGCTGCGGTTCTTGTGGGGGa	rs1590818751	MODERATE	-	-
AKT1_KO_G4 clone	ENSG00000181927	OR4P4	missense_variant	25	C/F	tGc/tTc	COSV58922460	MODERATE	tolerated	benign
AKT1_KO_G4 clone	ENSG00000166840	GLYATL1	splice_donor_variant	-	-	-	rs1590774834	HIGH	-	-
AKT1_KO_G4 clone	ENSG00000189253	TRIM64B	missense_variant	368	V/I	Gtt/Att	rs201775005,COSV61693997	MODERATE	tolerated	benign
AKT1_KO_G4 clone	ENSG00000110060	PUS3	missense_variant	460	E/D	gaG/gaC	rs3088241,COSV57104607	MODERATE	tolerated_low_confidence	benign
AKT1_KO_G4 clone	ENSG00000230657	PRB4	missense_variant	71	P/T	Ccc/Acc	rs12308381,COSV54395105	MODERATE	tolerated_low_confidence	possibly_damaging
AKT1_KO_G4 clone	ENSG00000222036	POTEM	missense_variant	251	D/G	gAt/gGt	rs1555341581,COSV69152373	MODERATE	tolerated	probably_damaging
AKT1_KO_G4 clone	ENSG00000258453	OR11H2	missense_variant	192	V/I	Gtt/Att	rs201024081,COSV73703644	MODERATE	tolerated	benign
AKT1_KO_G4 clone	ENSG00000142208	AKT1	frameshift_variant	39-47	KERPQDVDQ/X	aaGGAGCGGCCGCAGGATGTGGACCAA/aa	-	HIGH	-	-
AKT1_KO_G4 clone	ENSG00000142208	AKT1	frameshift_variant	41-42	RP/RX	cgGCcg/cgcg	-	HIGH	-	-
AKT1_KO_G4 clone	ENSG00000270550	IGHV3-30	missense_variant	117	K/R	aAa/aGa	rs10148365	MODERATE	tolerated_low_confidence	benign
AKT1_KO_G4 clone	ENSG00000211964	IGHV3-48	missense_variant	52	E/D	GAA/GAC	rs35005563	MODERATE	tolerated_low_confidence	benign
AKT1_KO_G4 clone	ENSG00000211964	IGHV3-48	missense_variant	52	E/G	gAa/gGa	rs201179349	MODERATE	tolerated_low_confidence	benign
AKT1_KO_G4 clone	ENSG00000211964	IGHV3-48	missense_variant	52	E/K	Gaa/Aaa	rs35236484	MODERATE	tolerated_low_confidence	benign
AKT1_KO_G4 clone	ENSG00000211970	IGHV4-61	missense_variant	52	S/N	aGt/aAt	rs186969565	MODERATE	tolerated_low_confidence	benign
AKT1_KO_G4 clone	ENSG00000277322	GOLGA6L6	missense_variant	643	T/K	aCg/aAg	rs28626390,COSV71180511,COSV71180882	MODERATE	tolerated	benign
AKT1_KO_G4 clone	ENSG00000153684	GOLGA8F	missense_variant	322	E/A	gAg/gCg	rs2442391,COSV61896695,COSV61896991	MODERATE	deleterious	benign
AKT1_KO_G4 clone	ENSG00000251209	LINC00923	splice_donor_variant,non_coding_transcript_variant	-	-	-	-	HIGH	-	-
AKT1_KO_G4 clone	ENSG00000197253	TPSB2	splice_donor_variant,NMD_transcript_variant	-	-	-	rs200060197	HIGH	-	-
AKT1_KO_G4 clone	ENSG00000197253	TPSB2	missense_variant	125	I/T	aTc/aCc	rs772612319,COSV52353567	MODERATE	tolerated	benign
AKT1_KO_G4 clone	ENSG00000197253	TPSB2	missense_variant	123	A/V	gCc/gTc	rs761110501,COSV52353573	MODERATE	tolerated	benign
AKT1_KO_G4 clone	ENSG00000197253	TPSB2	missense_variant	123	A/T	Gcc/Acc	rs766853420,COSV52353577	MODERATE	tolerated	benign
AKT1_KO_G4 clone	ENSG00000103544	VPS35L	missense_variant	365	T/A	Aca/Gca	-	MODERATE	deleterious	probably_damaging
AKT1_KO_G4 clone	ENSG00000183549	ACSM5	missense_variant	315	T/N	aCc/aAc	-	MODERATE	tolerated	probably_damaging
AKT1_KO_G4 clone	ENSG00000261832	AC138894.1	missense_variant	166	R/H	cGc/cAc	rs796216597,COSV71744961	MODERATE	deleterious_low_confidence	benign
AKT1_KO_G4 clone	ENSG00000189091	SF3B3	missense_variant	1163	F/S	tTt/tCt	-	MODERATE	deleterious	possibly_damaging
AKT1_KO_G4 clone	ENSG00000131165	CHMP1A	missense_variant,NMD_transcript_variant	211	R/P	cGg/cCg	rs868034156	MODERATE	tolerated_low_confidence	possibly_damaging
AKT1_KO_G4 clone	ENSG00000034152	MAP2K3	missense_variant	96	R/L	cGg/cTg	-	MODERATE	deleterious	probably_damaging
AKT1_KO_G4 clone	ENSG00000141298	SSH2	inframe_deletion	690-693	SQET/-	TCCCAAGAAACC/-	-	MODERATE	-	-
AKT1_KO_G4 clone	ENSG00000196109	ZNF676	missense_variant	252	T/A	Act/Gct	rs7253392,COSV68093598	MODERATE	tolerated	benign
AKT1_KO_G4 clone	ENSG00000229676	ZNF492	missense_variant	519	K/N	aaG/aaC	rs3745115,COSV71761667,COSV71761693,COSV71762342	MODERATE	tolerated	benign
AKT1_KO_G4 clone	ENSG00000126251	GPR42	missense_variant	227	V/L	Gtg/Ttg	rs403989,COSV71994992	MODERATE	tolerated	benign
AKT1_KO_G4 clone	ENSG00000275395	FCGBP	missense_variant	1182	T/S	Acg/Tcg	-	MODERATE	tolerated	benign
AKT1_KO_G4 clone	ENSG00000130202	NECTIN2	missense_variant	4	A/P	Gcc/Ccc	-	MODERATE	deleterious_low_confidence	benign
AKT1_KO_G4 clone	ENSG00000196337	CGB7	missense_variant	24	M/T	aTg/aCg	rs56106646,COSV62281553	MODERATE	tolerated	benign
AKT1_KO_G4 clone	ENSG00000196337	CGB7	missense_variant	24	M/L	Atg/Ctg	rs62127883,COSV62281559	MODERATE	tolerated	benign
AKT1_KO_G4 clone	ENSG00000196337	CGB7	missense_variant	22	R/K	aGg/aAg	rs35728583,COSV62281563	MODERATE	tolerated	benign
AKT1_KO_G4 clone	ENSG00000125498	KIR2DL1	missense_variant	4	L/M	Ttg/Atg	rs368074906,COSV52407288	MODERATE	tolerated_low_confidence	benign
AKT1_KO_G4 clone	ENSG00000135976	ANKRD36	missense_variant	292	V/G	gTt/gGt	rs140945055,COSV70744764	MODERATE	deleterious_low_confidence	unknown
AKT1_KO_G4 clone	ENSG00000188177	ZC3H6	missense_variant	232	G/A	gGa/gCa	rs764687236	MODERATE	tolerated	benign
AKT1_KO_G4 clone	ENSG00000196604	POTEF	missense_variant	918	Y/F	tAt/tTt	rs62165871,COSV62539502	MODERATE	deleterious_low_confidence	benign
AKT1_KO_G4 clone	ENSG00000224309	ANKRD30BP2	splice_acceptor_variant,non_coding_transcript_variant	-	-	-	rs2821674	HIGH	-	-
AKT1_KO_G4 clone	ENSG00000178053	MLF1	missense_variant	30	T/A	Act/Gct	-	MODERATE	tolerated	benign
AKT1_KO_G4 clone	ENSG00000145113	MUC4	missense_variant	4182	T/P	Act/Cct	rs138720131,COSV57763441	MODERATE	tolerated_low_confidence	benign
AKT1_KO_G4 clone	ENSG00000145113	MUC4	missense_variant	3823	T/I	aCc/aTc	rs541438739,COSV57762658	MODERATE	tolerated_low_confidence	probably_damaging
AKT1_KO_G4 clone	ENSG00000145113	MUC4	missense_variant	3730	H/P	cAt/cCt	rs953317572,COSV57762678	MODERATE	tolerated_low_confidence	benign
AKT1_KO_G4 clone	ENSG00000145113	MUC4	missense_variant	3696	P/S	Cct/Tct	rs75737861,COSV57763983	MODERATE	tolerated_low_confidence	possibly_damaging
AKT1_KO_G4 clone	ENSG00000145113	MUC4	missense_variant	3693	Q/H	caG/caC	rs140571210,COSV57763991	MODERATE	deleterious_low_confidence	benign
AKT1_KO_G4 clone	ENSG00000145113	MUC4	missense_variant	3330	H/L	cAt/cTt	rs71187746,COSV57764154,COSV57770890	MODERATE	tolerated_low_confidence	benign
AKT1_KO_G4 clone	ENSG00000145113	MUC4	missense_variant	3325	H/D	Cac/Gac	rs1437615732,COSV57770902	MODERATE	tolerated_low_confidence	benign
AKT1_KO_G4 clone	ENSG00000145113	MUC4	missense_variant	3165	Q/H	caG/caC	rs9759028,COSV57766772	MODERATE	tolerated_low_confidence	benign
AKT1_KO_G4 clone	ENSG00000145113	MUC4	missense_variant	3141	S/G	Agc/Ggc	rs878957136,COSV57770949	MODERATE	tolerated_low_confidence	benign
AKT1_KO_G4 clone	ENSG00000145113	MUC4	missense_variant	2299	T/S	Aca/Tca	rs79961534,COSV62126109	MODERATE	deleterious_low_confidence	benign
AKT1_KO_G4 clone	ENSG00000145113	MUC4	missense_variant	1558	A/T	Gct/Act	rs3103959,COSV62127858	MODERATE	tolerated_low_confidence	possibly_damaging
AKT1_KO_G4 clone	ENSG00000248933	USP17L22	missense_variant	183	V/A	gTg/gCg	rs371536649,COSV72561674	MODERATE	tolerated	benign
AKT1_KO_G4 clone	ENSG00000142319	SLC6A3	stop_gained	429	S/*	tCa/tAa	-	HIGH	-	-
AKT1_KO_G4 clone	ENSG00000248867	AC010625.1	splice_acceptor_variant,non_coding_transcript_variant	-	-	-	rs59997345	HIGH	-	-
AKT1_KO_G4 clone	ENSG00000170085	SIMC1	missense_variant	4	F/Y	tTc/tAc	rs866802577,COSV57900298	MODERATE	tolerated_low_confidence	benign
AKT1_KO_G4 clone	ENSG00000170074	FAM153A	missense_variant,splice_region_variant	211	T/M	aCg/aTg	rs2006825,COSV62360860	MODERATE	tolerated_low_confidence	benign
AKT1_KO_G4 clone	ENSG00000204628	RACK1	missense_variant	186	C/S	tGt/tCt	-	MODERATE	tolerated	benign
AKT1_KO_G4 clone	ENSG00000137273	FOXF2	inframe_insertion	305-306	-/G	-/GGG	-	MODERATE	-	-
AKT1_KO_G4 clone	ENSG00000137273	FOXF2	inframe_insertion	305-306	-/G	-/GGA	-	MODERATE	-	-
AKT1_KO_G4 clone	ENSG00000206503	HLA-A	missense_variant	277	E/Q	Gag/Cag	rs2231095,COSV65136521	MODERATE	deleterious_low_confidence	benign
AKT1_KO_G4 clone	ENSG00000204542	C6orf15	inframe_deletion	276-286	NRYPGGSWGNI/-	AATCGGTATCCAGGAGGCAGCTGGGGGAATATT/-	rs759020914	MODERATE	-	-
AKT1_KO_G4 clone	ENSG00000204525	HLA-C	missense_variant	333	C/Y	tGt/tAt	rs1143551,COSV66110376	MODERATE	tolerated_low_confidence	probably_damaging
AKT1_KO_G4 clone	ENSG00000204525	HLA-C	missense_variant	333	C/R	Tgt/Cgt	rs41560617,COSV66110382	MODERATE	tolerated_low_confidence	probably_damaging
AKT1_KO_G4 clone	ENSG00000204525	HLA-C	missense_variant	332	M/I	atG/atA	rs41540416,COSV66110390	MODERATE	tolerated_low_confidence	benign
AKT1_KO_G4 clone	ENSG00000204525	HLA-C	inframe_insertion	315	L/PAVLAVL	ctg/cCAGCTGTCCTGGCTGTCCtg	rs148706212	MODERATE	-	-
AKT1_KO_G4 clone	ENSG00000204525	HLA-C	missense_variant	315	L/P	cTg/cCg	rs199559204,COSV66110416	MODERATE	deleterious_low_confidence	probably_damaging
AKT1_KO_G4 clone	ENSG00000198502	HLA-DRB5	missense_variant	220	Q/R	cAg/cGg	rs1136905,COSV66614088	MODERATE	tolerated	benign
AKT1_KO_G4 clone	ENSG00000198502	HLA-DRB5	missense_variant	164	S/G	Agc/Ggc	rs1059633,COSV66614401	MODERATE	tolerated	benign
AKT1_KO_G4 clone	ENSG00000198502	HLA-DRB5	missense_variant	149	N/S	aAt/aGt	rs114293611,COSV66612571	MODERATE	tolerated	benign
AKT1_KO_G4 clone	ENSG00000198502	HLA-DRB5	missense_variant	43	E/K	Gag/Aag	rs17405212	MODERATE	deleterious	benign
AKT1_KO_G4 clone	ENSG00000198502	HLA-DRB5	missense_variant	40	D/G	gAt/gGt	rs1071748,COSV66614152,COSV66614642,COSV66615364	MODERATE	tolerated	benign
AKT1_KO_G4 clone	ENSG00000198502	HLA-DRB5	missense_variant	20	M/T	aTg/aCg	rs17211043	MODERATE	tolerated	benign
AKT1_KO_G4 clone	ENSG00000196126	HLA-DRB1	missense_variant	210	T/I	aCa/aTa	rs200809587,COSV63512863	MODERATE	tolerated	benign
AKT1_KO_G4 clone	ENSG00000196735	HLA-DQA1	frameshift_variant,NMD_transcript_variant	42	W/WX	tgg/tGgg	rs9282021	HIGH	-	-
AKT1_KO_G4 clone	ENSG00000179344	HLA-DQB1	missense_variant	199	R/H	cGt/cAt	rs701564,COSV66569786	MODERATE	tolerated	benign
AKT1_KO_G4 clone	ENSG00000179344	HLA-DQB1	missense_variant	116	E/Q	Gag/Cag	rs1140316,COSV66569005	MODERATE	tolerated	benign
AKT1_KO_G4 clone	ENSG00000179344	HLA-DQB1	missense_variant	103	T/N	aCc/aAc	rs9274387	MODERATE	tolerated	benign
AKT1_KO_G4 clone	ENSG00000179344	HLA-DQB1	missense_variant	89	D/A	gAt/gCt	rs1071637,COSV66569310,COSV66572708,COSV66574314	MODERATE	tolerated	benign
AKT1_KO_G4 clone	ENSG00000178809	TRIM73	missense_variant	128	V/I	Gtc/Atc	rs199603365,COSV51903651	MODERATE	tolerated	possibly_damaging
AKT1_KO_G4 clone	ENSG00000157240	FZD1	protein_altering_variant	88	Q/HP	caA/caCCCG	-	MODERATE	-	-
AKT1_KO_G4 clone	ENSG00000169894	MUC3A	missense_variant	2280	S/T	aGt/aCt	rs202186181	MODERATE	tolerated_low_confidence	unknown
AKT1_KO_G4 clone	ENSG00000205277	MUC12	missense_variant	1975	T/I	aCt/aTt	rs75049274,COSV65182935	MODERATE	tolerated_low_confidence	possibly_damaging
AKT1_KO_G4 clone	ENSG00000205277	MUC12	missense_variant	3382	R/H	cGt/cAt	rs368768685,COSV65212493	MODERATE	tolerated	possibly_damaging
AKT1_KO_G4 clone	ENSG00000205277	MUC12	missense_variant	3822	T/I	aCt/aTt	rs201665808,COSV65184340	MODERATE	tolerated	unknown
AKT1_KO_G4 clone	ENSG00000105808	RASA4	missense_variant	352	M/V	Atg/Gtg	rs144395384,COSV53548413	MODERATE	tolerated	benign
AKT1_KO_G4 clone	ENSG00000244693	CTAGE8	missense_variant	701	V/I	Gtc/Atc	rs201489893	MODERATE	tolerated	benign
AKT1_KO_G4 clone	ENSG00000285765	FAM90A23P	missense_variant	288	P/R	cCa/cGa	rs1160586531	MODERATE	tolerated	benign
AKT1_KO_G4 clone	ENSG00000196196	HRCT1	missense_variant	104	H/P	cAc/cCc	rs58509439,COSV62846966	MODERATE	-	possibly_damaging
AKT1_KO_G4 clone	ENSG00000185775	SPATA31A6	missense_variant	1095	S/N	aGc/aAc	rs4247475	MODERATE	tolerated	possibly_damaging
AKT1_KO_G4 clone	ENSG00000169059	VCX3A	missense_variant	160	V/M	Gtg/Atg	rs35874450,COSV66910323	MODERATE	tolerated	benign
AKT1_KO_G4 clone	ENSG00000182583	VCX	missense_variant	15	T/R	aCg/aGg	rs150891675,COSV58231805,COSV58232534	MODERATE	tolerated_low_confidence	benign
AKT1_KO_G4 clone	ENSG00000182583	VCX	missense_variant	194	P/L	cCg/cTg	rs78342118,COSV58232504	MODERATE	tolerated	benign
AKT1_KO_G4 clone	ENSG00000205642	VCX3B	missense_variant	154	L/P	cTg/cCg	rs200511375	MODERATE	deleterious	benign
AKT1_KO_G4 clone	ENSG00000205642	VCX3B	missense_variant	159	E/Q	Gag/Cag	rs202142845,COSV66842536	MODERATE	tolerated	benign
AKT1_KO_G4 clone	ENSG00000198947	DMD	missense_variant	2181	L/P	cTa/cCa	-	MODERATE	deleterious	probably_damaging
AKT1_KO_G4 clone	ENSG00000274274	GAGE13	missense_variant	10	Y/H	Tat/Cat	rs781824885	MODERATE	deleterious	benign
AKT1_KO_G4 clone	ENSG00000158571	PFKFB1	stop_gained	28	Q/*	Caa/Taa	-	HIGH	-	-
AKT1_KO_G4 clone	ENSG00000198205	ZXDA	missense_variant	136	S/P	Tct/Cct	rs765984518	MODERATE	tolerated_low_confidence	benign
AKT1_KO_G4 clone	ENSG00000155495	MAGEC1	missense_variant	276	F/L	ttC/ttG	rs149195933,COSV53568530	MODERATE	tolerated_low_confidence	benign
AKT1_KO_G4 clone	ENSG00000155495	MAGEC1	missense_variant	281	V/L	Gtg/Ctg	rs176044,COSV53567479,COSV53572143	MODERATE	tolerated_low_confidence	benign
AKT1_KO_G4 clone	ENSG00000278803	PWWP4	missense_variant	1246	H/R	cAc/cGc	rs1311747949	MODERATE	tolerated_low_confidence	benign
AKT1_KO_G4 clone	ENSG00000102032	RENBP	missense_variant	416	S/P	Tcc/Ccc	rs1218119048	MODERATE	tolerated	benign
