# Supplementary material for: Impact of AKT1 on cell invasion and radiosensitivity in a triple negative breast cancer cell line developing brain metastasis
Source: Front Oncol. 2023 Jul 6;13:1129682. doi: 10.3389/fonc.2023.1129682 (PMC10358765; doi:10.3389/fonc.2023.1129682)
Supplement: Supplementary Table 3 — Deregulated genes in AKT1 knockout MDA-MB-231BR breast cancer cell lines related to stemness- and radioresistance-pathway. 36- and 50 deregulated genes were identified in the AKT1 knockout clones C1 (up-regulated 11 genes and down-regulated 25 genes) and G4 (up-regulated 21 genes and down-regulated 29 genes), respectively. 11 genes (AKT1, CEBPA, CTSO, CYBB, GPR68, ID1, ID4, METTL15, PBX1 and PTGFRN) were deregulated in both AKT1 knockout clones compared to Ctrl cells. [file Table_3.xlsx]

## Sheet: Supplementary Table 3
Supplementary Table 3: Deregulated genes in AKT1 knockout MDA-MB-231BR breast cancer cell lines related to stemness- and radioresistance-pathway
CLONE	Gene	SYMBOL	Description	log2FoldChange	pvalue	padj
AKT1_KO_C1 clone	ENSG00000043462	LCP2	lymphocyte cytosolic protein 2 [Source:HGNC Symbol;Acc:HGNC:6529]	3.73736	0.00332593	0.0271003
AKT1_KO_C1 clone	ENSG00000057657	PRDM1	PR/SET domain 1 [Source:HGNC Symbol;Acc:HGNC:9346]	3.02384	1.63854e-07	4.63788e-06
AKT1_KO_C1 clone	ENSG00000126016	AMOT	angiomotin [Source:HGNC Symbol;Acc:HGNC:17810]	2.43584	2.56996e-38	1.16771e-35
AKT1_KO_C1 clone	ENSG00000165168	CYBB	cytochrome b-245 beta chain [Source:HGNC Symbol;Acc:HGNC:2578]	1.37372	0.00288224	0.0242047
AKT1_KO_C1 clone	ENSG00000256043	CTSO	cathepsin O [Source:HGNC Symbol;Acc:HGNC:2542]	1.32392	0.000110103	0.00156592
AKT1_KO_C1 clone	ENSG00000164761	TNFRSF11B	TNF receptor superfamily member 11b [Source:HGNC Symbol;Acc:HGNC:11909]	1.22994	1.62533e-14	1.24173e-12
AKT1_KO_C1 clone	ENSG00000187193	MT1X	metallothionein 1X [Source:HGNC Symbol;Acc:HGNC:7405]	1.15031	1.42705e-10	6.38327e-09
AKT1_KO_C1 clone	ENSG00000119714	GPR68	G protein-coupled receptor 68 [Source:HGNC Symbol;Acc:HGNC:4519]	1.08458	0.000144524	0.00198674
AKT1_KO_C1 clone	ENSG00000171388	APLN	apelin [Source:HGNC Symbol;Acc:HGNC:16665]	1.07329	1.322e-20	1.71621e-18
AKT1_KO_C1 clone	ENSG00000137801	THBS1	thrombospondin 1 [Source:HGNC Symbol;Acc:HGNC:11785]	1.06119	1.57621e-20	2.01592e-18
AKT1_KO_C1 clone	ENSG00000112773	TENT5A	terminal nucleotidyltransferase 5A [Source:HGNC Symbol;Acc:HGNC:18345]	1.06081	2.15679e-09	8.14862e-08
AKT1_KO_C1 clone	ENSG00000118777	ABCG2	ATP binding cassette subfamily G member 2 (Junior blood group) [Source:HGNC Symbol;Acc:HGNC:74]	-1.01023	5.15585e-14	3.72472e-12
AKT1_KO_C1 clone	ENSG00000181004	BBS12	Bardet-Biedl syndrome 12 [Source:HGNC Symbol;Acc:HGNC:26648]	-1.01841	0.00437233	0.0338684
AKT1_KO_C1 clone	ENSG00000196591	HDAC2	histone deacetylase 2 [Source:HGNC Symbol;Acc:HGNC:4853]	-1.04091	1.06972e-36	4.29529e-34
AKT1_KO_C1 clone	ENSG00000171227	TMEM37	transmembrane protein 37 [Source:HGNC Symbol;Acc:HGNC:18216]	-1.05152	7.90388e-05	0.00116348
AKT1_KO_C1 clone	ENSG00000189241	TSPYL1	TSPY like 1 [Source:HGNC Symbol;Acc:HGNC:12382]	-1.0552	1.33932e-23	2.35966e-21
AKT1_KO_C1 clone	ENSG00000174307	PHLDA3	pleckstrin homology like domain family A member 3 [Source:HGNC Symbol;Acc:HGNC:8934]	-1.05933	3.4249e-12	1.88927e-10
AKT1_KO_C1 clone	ENSG00000116016	EPAS1	endothelial PAS domain protein 1 [Source:HGNC Symbol;Acc:HGNC:3374]	-1.08199	4.43689e-28	1.00799e-25
AKT1_KO_C1 clone	ENSG00000121281	ADCY7	adenylate cyclase 7 [Source:HGNC Symbol;Acc:HGNC:238]	-1.08988	5.38801e-17	5.22637e-15
AKT1_KO_C1 clone	ENSG00000169519	METTL15	methyltransferase like 15 [Source:HGNC Symbol;Acc:HGNC:26606]	-1.12109	8.24146e-07	2.02992e-05
AKT1_KO_C1 clone	ENSG00000042062	RIPOR3	RIPOR family member 3 [Source:HGNC Symbol;Acc:HGNC:16168]	-1.19903	9.73933e-13	5.64293e-11
AKT1_KO_C1 clone	ENSG00000025156	HSF2	heat shock transcription factor 2 [Source:HGNC Symbol;Acc:HGNC:5225]	-1.21202	1.264e-23	2.24992e-21
AKT1_KO_C1 clone	ENSG00000245848	CEBPA	CCAAT enhancer binding protein alpha [Source:HGNC Symbol;Acc:HGNC:1833]	-1.26558	2.1442e-12	1.20201e-10
AKT1_KO_C1 clone	ENSG00000079819	EPB41L2	erythrocyte membrane protein band 4.1 like 2 [Source:HGNC Symbol;Acc:HGNC:3379]	-1.28579	9.3966e-66	1.01401e-62
AKT1_KO_C1 clone	ENSG00000277443	MARCKS	myristoylated alanine rich protein kinase C substrate [Source:HGNC Symbol;Acc:HGNC:6759]	-1.34694	2.07393e-31	6.2822e-29
AKT1_KO_C1 clone	ENSG00000069702	TGFBR3	transforming growth factor beta receptor 3 [Source:HGNC Symbol;Acc:HGNC:11774]	-1.4534	2.1531e-22	3.47434e-20
AKT1_KO_C1 clone	ENSG00000172201	ID4	inhibitor of DNA binding 4, HLH protein [Source:HGNC Symbol;Acc:HGNC:5363]	-1.4637	8.03796e-06	0.000156817
AKT1_KO_C1 clone	ENSG00000130513	GDF15	growth differentiation factor 15 [Source:HGNC Symbol;Acc:HGNC:30142]	-1.66432	1.71765e-10	7.58488e-09
AKT1_KO_C1 clone	ENSG00000151617	EDNRA	endothelin receptor type A [Source:HGNC Symbol;Acc:HGNC:3179]	-1.74997	2.62096e-11	1.29666e-09
AKT1_KO_C1 clone	ENSG00000168056	LTBP3	latent transforming growth factor beta binding protein 3 [Source:HGNC Symbol;Acc:HGNC:6716]	-1.86079	3.54325e-47	2.44711e-44
AKT1_KO_C1 clone	ENSG00000125968	ID1	inhibitor of DNA binding 1, HLH protein [Source:HGNC Symbol;Acc:HGNC:5360]	-2.17483	1.64083e-106	5.6661e-103
AKT1_KO_C1 clone	ENSG00000142208	AKT1	AKT serine/threonine kinase 1 [Source:HGNC Symbol;Acc:HGNC:391]	-2.30281	4.71475e-113	2.03512e-109
AKT1_KO_C1 clone	ENSG00000077942	FBLN1	fibulin 1 [Source:HGNC Symbol;Acc:HGNC:3600]	-2.93964	3.46635e-11	1.68118e-09
AKT1_KO_C1 clone	ENSG00000133138	TBC1D8B	TBC1 domain family member 8B [Source:HGNC Symbol;Acc:HGNC:24715]	-3.15233	0.00553749	0.0407025
AKT1_KO_C1 clone	ENSG00000185630	PBX1	PBX homeobox 1 [Source:HGNC Symbol;Acc:HGNC:8632]	-3.22843	4.73001e-28	1.06063e-25
AKT1_KO_C1 clone	ENSG00000134247	PTGFRN	prostaglandin F2 receptor inhibitor [Source:HGNC Symbol;Acc:HGNC:9601]	-3.89122	4.32529e-08	1.33358e-06
AKT1_KO_G4 clone	ENSG00000106123	EPHB6	EPH receptor B6 [Source:HGNC Symbol;Acc:HGNC:3396]	4.83545	0.00875139	0.0336544
AKT1_KO_G4 clone	ENSG00000111816	FRK	fyn related Src family tyrosine kinase [Source:HGNC Symbol;Acc:HGNC:3955]	3.4033	0.000305655	0.00192412
AKT1_KO_G4 clone	ENSG00000081041	CXCL2	C-X-C motif chemokine ligand 2 [Source:HGNC Symbol;Acc:HGNC:4603]	2.17401	3.27241e-10	6.70935e-09
AKT1_KO_G4 clone	ENSG00000123329	ARHGAP9	Rho GTPase activating protein 9 [Source:HGNC Symbol;Acc:HGNC:14130]	1.96997	0.000104805	0.000748745
AKT1_KO_G4 clone	ENSG00000120738	EGR1	early growth response 1 [Source:HGNC Symbol;Acc:HGNC:3238]	1.96686	2.33399e-35	4.17671e-33
AKT1_KO_G4 clone	ENSG00000128052	KDR	kinase insert domain receptor [Source:HGNC Symbol;Acc:HGNC:6307]	1.84575	5.41589e-12	1.43841e-10
AKT1_KO_G4 clone	ENSG00000122641	INHBA	inhibin subunit beta A [Source:HGNC Symbol;Acc:HGNC:6066]	1.80116	8.71187e-12	2.23645e-10
AKT1_KO_G4 clone	ENSG00000136114	THSD1	thrombospondin type 1 domain containing 1 [Source:HGNC Symbol;Acc:HGNC:17754]	1.73792	2.86347e-05	0.000237531
AKT1_KO_G4 clone	ENSG00000146592	CREB5	cAMP responsive element binding protein 5 [Source:HGNC Symbol;Acc:HGNC:16844]	1.59655	3.5316e-21	2.54275e-19
AKT1_KO_G4 clone	ENSG00000115919	KYNU	kynureninase [Source:HGNC Symbol;Acc:HGNC:6469]	1.544	2.70247e-38	6.00144e-36
AKT1_KO_G4 clone	ENSG00000256043	CTSO	cathepsin O [Source:HGNC Symbol;Acc:HGNC:2542]	1.49038	1.15321e-05	0.000105541
AKT1_KO_G4 clone	ENSG00000057704	TMCC3	transmembrane and coiled-coil domain family 3 [Source:HGNC Symbol;Acc:HGNC:29199]	1.4848	3.19008e-29	4.23018e-27
AKT1_KO_G4 clone	ENSG00000125845	BMP2	bone morphogenetic protein 2 [Source:HGNC Symbol;Acc:HGNC:1069]	1.45886	1.55377e-14	5.73928e-13
AKT1_KO_G4 clone	ENSG00000118503	TNFAIP3	TNF alpha induced protein 3 [Source:HGNC Symbol;Acc:HGNC:11896]	1.44677	5.29627e-24	4.83272e-22
AKT1_KO_G4 clone	ENSG00000058085	LAMC2	laminin subunit gamma 2 [Source:HGNC Symbol;Acc:HGNC:6493]	1.43982	1.46172e-48	4.98933e-46
AKT1_KO_G4 clone	ENSG00000119714	GPR68	G protein-coupled receptor 68 [Source:HGNC Symbol;Acc:HGNC:4519]	1.3495	1.61629e-06	1.76699e-05
AKT1_KO_G4 clone	ENSG00000165168	CYBB	cytochrome b-245 beta chain [Source:HGNC Symbol;Acc:HGNC:2578]	1.21346	0.008642	0.0333172
AKT1_KO_G4 clone	ENSG00000129521	EGLN3	egl-9 family hypoxia inducible factor 3 [Source:HGNC Symbol;Acc:HGNC:14661]	1.09944	2.08047e-05	0.000179697
AKT1_KO_G4 clone	ENSG00000106366	SERPINE1	serpin family E member 1 [Source:HGNC Symbol;Acc:HGNC:8583]	1.0945	9.27306e-56	4.06955e-53
AKT1_KO_G4 clone	ENSG00000151012	SLC7A11	solute carrier family 7 member 11 [Source:HGNC Symbol;Acc:HGNC:11059]	1.06781	1.69113e-17	8.33448e-16
AKT1_KO_G4 clone	ENSG00000162772	ATF3	activating transcription factor 3 [Source:HGNC Symbol;Acc:HGNC:785]	1.05083	1.98759e-09	3.57766e-08
AKT1_KO_G4 clone	ENSG00000163346	PBXIP1	PBX homeobox interacting protein 1 [Source:HGNC Symbol;Acc:HGNC:21199]	-1.01229	2.59516e-09	4.59943e-08
AKT1_KO_G4 clone	ENSG00000105894	PTN	pleiotrophin [Source:HGNC Symbol;Acc:HGNC:9630]	-1.06198	2.34921e-07	3.01957e-06
AKT1_KO_G4 clone	ENSG00000172201	ID4	inhibitor of DNA binding 4, HLH protein [Source:HGNC Symbol;Acc:HGNC:5363]	-1.07675	0.000688535	0.00390615
AKT1_KO_G4 clone	ENSG00000169519	METTL15	methyltransferase like 15 [Source:HGNC Symbol;Acc:HGNC:26606]	-1.07924	1.95934e-06	2.12064e-05
AKT1_KO_G4 clone	ENSG00000104870	FCGRT	Fc fragment of IgG receptor and transporter [Source:HGNC Symbol;Acc:HGNC:3621]	-1.09103	2.52772e-09	4.4842e-08
AKT1_KO_G4 clone	ENSG00000151748	SAV1	salvador family WW domain containing protein 1 [Source:HGNC Symbol;Acc:HGNC:17795]	-1.10007	7.02642e-29	9.05671e-27
AKT1_KO_G4 clone	ENSG00000125968	ID1	inhibitor of DNA binding 1, HLH protein [Source:HGNC Symbol;Acc:HGNC:5360]	-1.14007	1.11276e-33	1.88168e-31
AKT1_KO_G4 clone	ENSG00000167232	ZNF91	zinc finger protein 91 [Source:HGNC Symbol;Acc:HGNC:13166]	-1.15748	4.28498e-10	8.62235e-09
AKT1_KO_G4 clone	ENSG00000198435	NRARP	NOTCH regulated ankyrin repeat protein [Source:HGNC Symbol;Acc:HGNC:33843]	-1.17226	6.66965e-20	4.3287e-18
AKT1_KO_G4 clone	ENSG00000258839	MC1R	melanocortin 1 receptor [Source:HGNC Symbol;Acc:HGNC:6929]	-1.18121	0.0149258	0.0523583
AKT1_KO_G4 clone	ENSG00000233493	TMEM238	transmembrane protein 238 [Source:HGNC Symbol;Acc:HGNC:40042]	-1.18169	1.77064e-14	6.47865e-13
AKT1_KO_G4 clone	ENSG00000132688	NES	nestin [Source:HGNC Symbol;Acc:HGNC:7756]	-1.21049	2.99898e-33	4.89178e-31
AKT1_KO_G4 clone	ENSG00000198521	ZNF43	zinc finger protein 43 [Source:HGNC Symbol;Acc:HGNC:13109]	-1.2379	1.04641e-17	5.3428e-16
AKT1_KO_G4 clone	ENSG00000177138	FAM9B	family with sequence similarity 9 member B [Source:HGNC Symbol;Acc:HGNC:18404]	-1.25997	0.000346849	0.0021439
AKT1_KO_G4 clone	ENSG00000139292	LGR5	leucine rich repeat containing G protein-coupled receptor 5 [Source:HGNC Symbol;Acc:HGNC:4504]	-1.39812	2.48208e-08	3.75922e-07
AKT1_KO_G4 clone	ENSG00000173535	TNFRSF10C	TNF receptor superfamily member 10c [Source:HGNC Symbol;Acc:HGNC:11906]	-1.49564	1.9431e-05	0.00016966
AKT1_KO_G4 clone	ENSG00000167992	VWCE	von Willebrand factor C and EGF domains [Source:HGNC Symbol;Acc:HGNC:26487]	-1.65022	0.0038083	0.016809
AKT1_KO_G4 clone	ENSG00000185630	PBX1	PBX homeobox 1 [Source:HGNC Symbol;Acc:HGNC:8632]	-1.78826	2.62305e-12	7.33658e-11
AKT1_KO_G4 clone	ENSG00000182742	HOXB4	homeobox B4 [Source:HGNC Symbol;Acc:HGNC:5115]	-1.82302	8.25679e-06	7.82866e-05
AKT1_KO_G4 clone	ENSG00000169439	SDC2	syndecan 2 [Source:HGNC Symbol;Acc:HGNC:10659]	-1.96936	3.30971e-66	1.74299e-63
AKT1_KO_G4 clone	ENSG00000272398	CD24	CD24 molecule [Source:HGNC Symbol;Acc:HGNC:1645]	-2.06694	4.62065e-09	7.89008e-08
AKT1_KO_G4 clone	ENSG00000142208	AKT1	AKT serine/threonine kinase 1 [Source:HGNC Symbol;Acc:HGNC:391]	-2.12552	5.62543e-97	6.91253e-94
AKT1_KO_G4 clone	ENSG00000101443	WFDC2	WAP four-disulfide core domain 2 [Source:HGNC Symbol;Acc:HGNC:15939]	-2.21865	6.92512e-05	0.000523316
AKT1_KO_G4 clone	ENSG00000245848	CEBPA	CCAAT enhancer binding protein alpha [Source:HGNC Symbol;Acc:HGNC:1833]	-2.5837	7.68064e-40	1.79202e-37
AKT1_KO_G4 clone	ENSG00000152926	ZNF117	zinc finger protein 117 [Source:HGNC Symbol;Acc:HGNC:12897]	-2.9722	0.00445035	0.0191209
AKT1_KO_G4 clone	ENSG00000126016	AMOT	angiomotin [Source:HGNC Symbol;Acc:HGNC:17810]	-3.17876	4.12613e-22	3.22257e-20
AKT1_KO_G4 clone	ENSG00000175344	CHRNA7	cholinergic receptor nicotinic alpha 7 subunit [Source:HGNC Symbol;Acc:HGNC:1960]	-3.56858	0.0025196	0.0118715
AKT1_KO_G4 clone	ENSG00000235750	KIAA0040	KIAA0040 [Source:HGNC Symbol;Acc:HGNC:28950]	-3.89496	0.0203496	0.067063
AKT1_KO_G4 clone	ENSG00000134247	PTGFRN	prostaglandin F2 receptor inhibitor [Source:HGNC Symbol;Acc:HGNC:9601]	-4.11611	1.27721e-08	2.04354e-07
